# Supplementary material for: Acquired immunostimulatory phenotype of migratory CD103+ DCs promotes alloimmunity following corneal transplantation
Source: JCI Insight. 2024 Oct 22;9(20):e182469. doi: 10.1172/jci.insight.182469 (PMC11530131; doi:10.1172/jci.insight.182469)
Supplement: Supporting data values [file jciinsight-9-182469-s310.xlsx]

## Sheet: Fig. 1C
	LR								HR
0	0	0	0	0	0	0	0	0	4	5	4	4	4	4	4	4
1	3	2	4	2	3	2	4	2	5	5	6	6	4	6	4	5
2	1	2	2	1	1	2	1	2	4	5	5	4	5	4	5	4
3	2	2	2	3	1	2	1	2	5	5	4	6	4	6	5	4
4	2	2	3	2	3	2	2	2	5	6	5	7	5	7	6	5
5	2	2	3	2	3	3	2	2	6	7	6	8	6	8	6	6
6	3	4	2	3	3	3	2	2	7	7	7	7	9	8	7	7
7	3	2	3	3	3	3	3	2	8	8	7	8	9	8	7	8
8	3	3	3	3	3	3	3	2	8	9	8	8	8	8	8	8

## Sheet: Fig. 1F
		LR						HR						HR						LR
d3	3	16.2	15.8	14.3	12.6	14	15	14.5	8.53	11.6	10.6	9	8
d7	7	16.5	14.7	18.4	17.8	20	16	29.97	24.66	24.97	17.39	16	12
d14	14	41.8	30.6	35.2	25.9	38	33	66	54.7	64.1	56.93	69	50

## Sheet: Fig. 1G
		LR						HR						HR						LR
d3		54	67	34	76	51	79	193	97	77	143	100	153
d7		238	176	384	187	265	216	317	414	424	367	322	192
d14		420	554	344	301	465	301	824	725	998	969	885	1094

## Sheet: Fig. 2B
		LR						HR
d3	3	23.2	15	18	22	24	12	18	12	12	17	16	17
d7	7	18	27	30.4	30.8	30	31	31	25	19.97	27.39	20	25
d14	14	40	34	39	46	50	34	65.67	69.9	56.2	54.93	57	59

## Sheet: Fig. 2C
		LR						HR
d3	3	388	213	399	494	258	344	787	507	602	565	356	332
d7	7	546	623	419	611	621	916	824	635	505	654	1235	817
d14	14	1450	1722	1321	1406	1048	1332	2233	2252	2053	1866	2503	2677

## Sheet: Fig. 2F
	LR						HR
DLN	3200	3400	4968	3835	3689	4496	1600	1852	1021	1841	1920	2057

## Sheet: Fig. 2G
	LR						HR
DLN	2335	2424	2751	2847	2517	2091	300	652	421	741	600	500

## Sheet: Fig. 2H
	LR						HR
DLN	2000	1800	2468	1935	1889	2598	800	700	1000	1358	1400	1235

## Sheet: Fig. 2I
	HR DC2						LR DC1						HR DC1
DLN	56	67	43	73	54	62	223	256	276	208	169	168	490	456	486	341	334	468

## Sheet: Fig. 2J
	HR DC2						LR DC1						HR DC1
DLN	150	105	123	167	123	103	343	357	365	354	389	332	100	200	135	100	132	234

[truncated: 90 more sheets: Fig. 2K, Fig. 3B, Fig. 3C, Fig. 3D, Fig. 3E, Fig. 3F, Fig. 3G, Fig. 3I, Fig. 3J, Fig. 3L, Fig. 3M, Fig. 4C, Fig. 4D, Fig. 4H, Fig. 4I, Fig. 4K, Fig.4L, Fig. 4M, Fig. 4N, Fig. 4P …]
